# Supplementary material for: Scaffold-Type Structure Dental Ceramics with Different Compositions Evaluated through Physicochemical Characteristics and Biosecurity Profiles
Source: Materials (Basel). 2021 Apr 27;14(9):2266. doi: 10.3390/ma14092266 (PMC8124461; doi:10.3390/ma14092266)
Supplement: Supplementary file 1 [file materials-14-02266-s001.zip]

Archive with 1 entries (1 files):
- materials-1182060-supplementary.pdf
